# Supplementary material for: Genome Sequencing Reveals a Mixed Picture of SARS-CoV-2 Variant of Concern Circulation in Eastern Uttar Pradesh, India
Source: Front Med (Lausanne). 2022 Jan 7;8:781287. doi: 10.3389/fmed.2021.781287 (PMC8777020; doi:10.3389/fmed.2021.781287)
Supplement: Supplementary file 1 [file Table_1.xlsx]

## Sheet: Supplementary Table 1
Supplementary Table 1: Monthwise testing and positivity of samples tested at RMRC Gorakhpur.
Month-Year	Samples Tested	Positive Sample	Positivity %
2020-04-01	3537	62	1.75
2020-05-01	10736	668	6.22
2020-06-01	15926	406	2.54
2020-07-01	39752	1184	2.97
2020-08-01	32232	1103	3.42
2020-09-01	47629	1166	2.44
2020-10-01	38180	473	1.23
2020-11-01	47687	128	0.26
2020-12-01	46616	78	0.16
2021-01-01	33654	25	0.07
2021-02-01	24467	3	0.01
2021-03-01	31246	65	0.36
2021-04-01	73266	7362	10.04
2021-05-01	89170	1673	1.87
2021-06-01	80454	28	0.03
2021-07-01	73321	22	0.03
Overall	690989	14505	2.1
