# Supplementary material for: Genome Sequencing Reveals a Mixed Picture of SARS-CoV-2 Variant of Concern Circulation in Eastern Uttar Pradesh, India
Source: Front Med (Lausanne). 2022 Jan 7;8:781287. doi: 10.3389/fmed.2021.781287 (PMC8777020; doi:10.3389/fmed.2021.781287)
Supplement: Supplementary file 2 [file Table_2.xlsx]

## Sheet: Supplementary Table 2
Supplementary Table 2: Summary of host demographic, clinical deatails and whole-genome sequencing of positive samples infected with SARS-CoV-2 virus.
Sr. No.	GISAID Accession number	MCL No	Patient ID	Age	Gender	Sample collection Month	District	Underlying Medical Condition	Symptoms	Outcome	Avg_CT	Total reads	Genome length retrieved	% genome recovered	Pangolin Lineage	Clade	Sample collection date	Vaccination (Till 31 July, 2021)	DOSE 1	DOSE 2	Travel History
1	EPI_ISL_4601715	MCL-20-H-2348	RMRCGKPCOV-3119/04/20	14	Male	April,2020	Sant Kabir Nagar		Cough, Fever, Headache	Recover	24.1	1724272	29438	98.445	B.6.6	O		NV			NA
2	EPI_ISL_4601716	MCL-20-H-2327	RMRCGKPCOV-3092/04/20	21	Female	April,2020	Sant Kabir Nagar		Cough, Fever	Recover	25	1123962	29516	98.7058	B.6.6	O		NV			NA
3	EPI_ISL_1231298	MCL-20-H-2346	RMRCGKPCOV-3116/04/20	44	Male	April,2020	Sant Kabir Nagar		Cough, Fever, Sore Throat	Recover	16.3	1069632	29890	99.9565	B.6.6	O		NV			NA
4	EPI_ISL_1231297	MCL-20-H-2345	RMRCGKPCOV-3112/04/20	20	Female	April,2020	Sant Kabir Nagar		Cough, Fever	Recover	16.8	1963880	29890	99.9565	B.6.6	O		NV			NA
5	EPI_ISL_1231300	MCL-20-H-2349	RMRCGKPCOV-3120/04/20	19	Female	April,2020	Sant Kabir Nagar		Cough, Fever	Recover	20.4	4528836	29892	99.9632	B.6.6	O		NV			NA
6	EPI_ISL_1231299	MCL-20-H-2347	RMRCGKPCOV-3117/04/20	20	Male	April,2020	Sant Kabir Nagar		Cough, Fever, Headache	Recover	19.4	7057582	29890	99.9565	B.6.6	O		NV			NA
7	EPI_ISL_1231296	MCL-20-H-2343	RMRCGKPCOV-3107/04/20	15	Female	April,2020	Sant Kabir Nagar		Cough, Fever	Recover	18.3	3114826	29890	99.9565	B.6.6	O		NV			NA
8	EPI_ISL_1231294	MCL-20-H-2339	RMRCGKPCOV-3100/04/20	42	Male	April,2020	Sant Kabir Nagar		Cough, Fever, Headache	Recover	16.6	5830376	29902	99.9967	B.6.6	O		NV			NA
9	EPI_ISL_1231293	MCL-20-H-2337	RMRCGKPCOV-3090/04/20	35	Female	April,2020	Sant Kabir Nagar		Cough, Fever	Recover	21.9	1382850	29888	99.9498	B.6.6	O		NV			NA
10	EPI_ISL_1231302	MCL-20-H-2637	RMRCGKPCOV-8545/05/20	65	Male	May,2020	Azamgarh	Arthritis	Cough, Breathing shortness, Fever	Recover	19	85989590	29903	100	A.20	S		NV			Mumbai
11	EPI_ISL_4602792	MCL-21-H-855	AZAN00562549	52	Male	May,2020	Azamgarh		Fever cold cough	Recover	23	4170976	27979	93.5659	B.1	G		NV			Mumbai
12	EPI_ISL_1231295	MCL-20-H-854	RMRCGKPCOV-7728/05/20	22	Male	May,2020	Basti		Asymptomatic	Recover	16.5	1734854	29471	98.5553	B.1	GR		NV			NA
13	EPI_ISL_1231304	MCL-20-H-2646	RMRCGKPCOV-14116/05/20	42	Male	May,2020	Sant Kabir Nagar		Asymptomatic	Recover	19.5	123702140	29903	100	B.1.1.306	GR		NV			Mumbai
14	EPI_ISL_4601705	MCL-20-H-2641	RMRCGKPCOV-9116/05/20	59	Male	May,2020	Siddharthnagar	Diabetes Mellitus	Asymptomatic	Recover	20	29098788	29709	99.3512	B.1.210	G		NV			Mumbai
15	EPI_ISL_1231301	MCL-20-H-2634	RMRCGKPVOV-7883/05/20	24	Male	May,2020	Siddharthnagar		Asymptomatic	Recover	20	67268	29891	99.9599	B.1.210	G		NV			Goregaon, Mumbai
16	EPI_ISL_4768029	MCL-21-H-852	AZAN00523104	55	Male	May,2020	Azamgarh		Fever, Cough, Headache	Recover	22.5	342568	28970	96.8799	B.1	O		NV			Mumbai
17	EPI_ISL_4602792	MCL-20-H-2649	RMRCGKPCOV-5294/04/20	21	male	May,2020	Basti		Cough, Fever	Recover	19	8599262	29891	99.96	B.1.36	GH		NV			Nasik
18	EPI_ISL_4768031	MCL-21-H-1746	RMRCGKPCOV-12753/05/20	24	Female	Jun,2020	Basti		Asymptomatic	Recover	24	506688	29749	99.485	B.1.1	GH		NV			NA
19	EPI_ISL_1231305	MCL-20-H-2648	RMRCGKPCOV-15152/05/20	53	Male	Jun,2020	Basti	Diabetes Mellitus	Cough, Fever	Recover	18	8599262	29891	99.9599	B.1.36	GH		NV			New Delhi
20	EPI_ISL_4601694	MCL-20-H-2647	RMRCGKPCOV-20271	5	male	Jun,2020	Siddharthnagar		Asymptomatic	Recover	28.5	123702140	29903	100	B.1.1.306	GR		NV			New Delhi
21	EPI_ISL_4601693	MCL-21-H-1750	SANN001520805	15	Female	July,2020	Sant Kabir Nagar		Asymptomatic	Recover	16.5	619736	29871	99.893	B.1.1.101	GR		NV			NA
22	EPI_ISL_4601697	MCL-21-H-1752	BASN001979029	19	Male	July,2020	Basti		Asymptomatic	Recover	21.5	934906	29561	98.8563	B.1.1	GR		NV			NA
23	EPI_ISL_4601701	MCL-21-H-1747	SANN001134673	25	Male	July,2020	Sant Kabir Nagar		Fever, Cold	Recover	20	827032	29877	99.9131	B.1.1	GR		NV			NA
24	EPI_ISL_4601707	MCL-21-H-1748	RMRCGKPCOV-32635	30	Male	July,2020	Sant Kabir Nagar		Fever, Cough, Headache	Recover	23	365090	29897	99.9799	B.1.210	G		NV			NA
25	EPI_ISL_4601713	MCL-21-H-1749	RMRCGKPCOV-41325	42	Male	July,2020	Basti		Asymptomatic	Recover	18	3368982	29847	99.8127	B.1	GH		NV			NA
26	EPI_ISL_4601692	MCL-21-H-1772	KUSN005209734	27	Male	August,2020	Kushinagar		Fever cold cough	Recover	26	824566	29768	99.5485	B.1	GH		NV			NA
27	EPI_ISL_4601698	MCL-21-H-1755	SANN002692664	38	Male	August,2020	Sant Kabir Nagar		Asymptomatic	Recover	21.5	688172	29670	99.2208	B.1.1	GR		NV			NA
28	EPI_ISL_4601706	MCL-21-H-1758	SANN003148009	38	Male	August,2020	Sant Kabir Nagar		Asymptomatic	Recover	21.5	961044	29625	99.0703	B.1.1	G		NV			NA
29	EPI_ISL_4601708	MCl-21-H-1760	SIDN003787593	39	Male	August,2020	Siddharthnagar		Cough, Fever	Recover	24	1809622	29663	99.1974	B.1.1	GH		NV			NA
30	EPI_ISL_4601714	MCl-21-H-1756	SANN002694072	34	Female	August,2020	Sant Kabir Nagar		Asymptomatic	Recover	18.5	547958	29699	99.3178	B.1.36	GH		NV			NA
31	EPI_ISL_4601696	MCL-21-H-1777	DEON005920351	32	Male	September,2020	Deoria		Asymptomatic	Recover	16.5	721770	29903	100	B.1.1	GR		NV			NA
32	EPI_ISL_4601700	MCl-21-H-1775	MAHN005931743	49	Male	September,2020	Maharajganj		Fever, Cold	Recover	20.5	740780	29849	99.8194	B.1.1	GR		NV			NA
33	EPI_ISL_4601711	MCL-21-H-1780	KUSN007747440	18	Male	September,2020	Kushinagar		Fever, Cough, Diohrroea	Recover	18.5	1393208	29730	99.4215	B.1.1	GH		NV			NA
34	EPI_ISL_4601712	MCL-21-H-1778	KUSN005904530	35	Female	September,2020	Kushinagar		Asymptomatic	Recover	21.5	1140876	29621	99.057	B.1.1	GH		NV			NA
35	EPI_ISL_4601695	MCL-21-H-394	MAHN0014883704	10	male	November,2020	Maharajganj		Asymptomatic	Recover	22.5	684556	29671	99.2242	B.1	GR		NV			NA
36	EPI_ISL_4601699	MCl-21-H-1782	RMRCGKPCOV-37538	58	Male	November,2020	Sant Kabir Nagar	Diabetes Mellitus, BP	Fever, Cold	Recover	22.5	1451802	29900	99.99	B.1.1	GR		NV			NA
37	EPI_ISL_3150161	MCL-21-H-388	MAHN0013008165	35	male	November,2020	Maharajganj		Cough, breathing shortness, Fever	Recover	20	133342	29861	99.8595	B.1.1.216	GR		NV			NA
38	EPI_ISL_4601703	MCL-21-H-391	KUSN0013275752	39	male	November,2020	Kushinagar		Asymptomatic	Recover	24.5	1111924	29783	99.5987	B.1	GR		NV			NA
39	EPI_ISL_4601704	MCL-21-H-397	MAHN0015863940	30	female	November,2020	Maharajganj		Cough, breathing shortness, Fever	Recover	27.5	2570964	29633	99.0971	B.1	GR		NV			NA
40	EPI_ISL_4601710	MCL-21-H-396	KUSN0015480001	43	male	November,2020	Kushinagar		Cough, Fever	Recover	23.5	1278864	29792	99.6288	B.1	GR		NV			NA
41	EPI_ISL_3150162	MCL-21-H-392	MAHN0013220831	39	male	November,2020	Maharajganj		Asymptomatic	Recover	26.5	433226	29875	99.9064	B.1.36	GR		NV			NA
42	EPI_ISL_4601702	MCL-21-H-405	MAHN0017137267	17	female	December,2020	Maharajganj		Cough, breathing shortness, Fever	Recover	24	1385776	29638	99.1138	B.1	GR		NV			NA
43	EPI_ISL_3150163	MCL-21-H-404	MAHN0017231203	50	male	December,2020	Maharajganj		Cough, breathing shortness, Fever	Recover	15	165920	29891	99.9599	B.1.1	GR		NV			NA
44	EPI_ISL_4767081	MCL-21-H-402	MAHN0016930827	17	male	December,2020	Maharajganj		Asymptomatic	Recover	27.5	2265960	29762	99.5285	B.1	GH		NV			NA
45	EPI_ISL_4601709	MCL-21-H-407	MAHN0018032056	30	male	December,2020	Maharajganj		Asymptomatic	Recover	25.5	979900	29894	99.9699	B.1	GR		NV			NA
46	EPI_ISL_3150165	MCL-21-H-413	MAHN0019503948	42	male	December,2020	Maharajganj		Fever, Cough, Headache	Recover	25.5	129076	29860	99.8562	B.1.36	GR		NV			NA
47	EPI_ISL_3150164	MCL-21-H-409	MAHN0010942425	49	female	December,2020	Maharajganj		Asymptomatic	Recover	21	122092	29858	99.8495	B.1.36	GR		NV			NA
48	EPI_ISL_4765878	MCL-21-H-401	KUSN0016762248	23	female	December,2020	Kushinagar		Asymptomatic	Recover	26.5	1912154	29805	99.6723	B.1	GH		NV			NA
49	EPI_ISL_4601691	MCL-21-H-419	KUSN0021801931	55	male	January,2021	Kushinagar		Asymptomatic	Recover	25.5	3158920	29852	99.8294	B.1	GH		NV			NA
50	EPI_ISL_3150170	MCL-21-H-6574	MAHN0027376611	28	female	March,2021	Maharajganj		Asymptomatic	Recover	17	628024	29835	99.7726	B.1.617.2	G		NV			NA
51	EPI_ISL_3150171	MCL-21-H-6575	MAHN0027499670	45	female	March,2021	Maharajganj		Asymptomatic	Recover	19	374652	29840	99.7893	B.1.617.2	G		NV			NA
52	EPI_ISL_3150158	MCL-21-H-6569	MAHN0027625187	56	male	April,2021	Maharajganj	Kidney stone, Diabetes Mellitus	Fever, Cold, Shortness of breething, loss of smell	Recover	24.5	485214	29586	98.9399	AY.1	G		NV			NA
53	EPI_ISL_3150173	MCL-21-H-6578	MAHN0027990226	45	female	April,2021	Maharajganj		Fever, Cold, Loss of smell	Recover	23	690150	29681	99.2576	AY.1	G	2021-04-06	ChAdOx1	2021-03-15		NA
54	EPI_ISL_3150175	MCL-21-H-6580	MAHN0028044775	48	male	April,2021	Maharajganj		Fever, Cold	Recover	20.5	680580	29756	99.5084	AY.1	G		NV			NA
55	-	MCL-21-H-6587	KUSN0028224970	55	male	April,2021	Kushinagar		Fever, Cold	Recover	23	340080	29037	97.104	AY.1	G		ChAdOx1	DONE		NA
56	EPI_ISL_3150176	MCL-21-H-6581	MAHN0027852058	36	male	April,2021	Maharajganj	Hypertension	Fever, Cough	Recover	20	627124	29859	99.8529	B.1.617.1	G		NV			NA
57	EPI_ISL_3150177	MCL-21-H-6583	MAHN0027625187	56	male	April,2021	Maharajganj	Kidney stone, Diabetes Mellitus	Fever, Cold, Shortness of breething, loss of smell	Recover	23	577416	29749	99.485	B.1.617.1	G		NV			Nepal
58	EPI_ISL_3150166	MCL-21-H-6570	KUSN0027933112	40	female	April,2021	Kushinagar		Fever, Cough, Loss of smell	Recover	22.5	621396	29617	99.0436	B.1.617.2	G		ChAdOx1	DONE		Nashik, Maharashrta
59	EPI_ISL_3150167	MCL-21-H-6571	KUSN0027914148	42	female	April,2021	Kushinagar	Thyroid	Fever, Cough, Loss of Smell, TASTE LOSS	Recover	23	414786	29673	99.2308	B.1.617.2	G		ChAdOx1	DONE		NA
60	EPI_ISL_3150168	MCL-21-H-6572	KUSN0028142693	30	male	April,2021	Kushinagar		Sour Throat, Fever	Recover	23	518240	29813	99.699	B.1.617.2	G		ChAdOx1	DONE		NA
61	EPI_ISL_3150169	MCL-21-H-6573	KUSN0028155767	43	male	April,2021	Kushinagar		Fever, Cough, Loss of Smell	Recover	24	604010	29805	99.6723	B.1.617.2	G		ChAdOx1	DONE		Gujrat
62	EPI_ISL_3150160	MCL-21-H-6576	MAHN0027489788	67	male	April,2021	Maharajganj	Diabetes Mellitus, Hypertension	Asymptomatic	Recover	17	382970	29829	99.7525	B.1.617.2	G		ChAdOx1	DONE		Anuppur, Madhya Pradesh
63	EPI_ISL_3150172	MCL-21-H-6577	MAHN0027520220	32	male	April,2021	Maharajganj		Fever, Cough, shortness of breathing	Recover	22	459390	29818	99.7157	B.1.617.2	G		BBV152	DONE	DONE	NA
64	EPI_ISL_3150174	MCL-21-H-6579	KUSN0028029014	60	male	April,2021	Kushinagar		Asymptomatic	Recover	23.5	527054	29820	99.7224	B.1.617.2	G		ChAdOx1	DONE		NA
65	EPI_ISL_3150178	MCL-21-H-6589	MAHN0035971031	40	female	May,2021	Maharajganj		Fever, Cold, Loss of smell	Recover	24	308836	29808	99.6823	AY.1	G		NV			NA
66	EPI_ISL_3150183	MCL-21-H-6594	MAHN0036363586	27	male	May,2021	Maharajganj		Fever, Cold, Shortness of breething, loss of smell	Recover	24	595740	29595	98.97	AY.1	G		NV			Mumbai
67	EPI_ISL_3150156	MCL-21-H-6608	KUSN0035283491	56	male	May,2021	Kushinagar	Diabetes Mellitus	Fever, Cold, Loss of smell	Recover	23.5	1119746	29847	99.8127	AY.1	G	2021-05-16	BBV152	17/04/2021		NA
68	EPI_ISL_3150179	MCL-21-H-6590	MAHN0035905219	50	female	May,2021	Maharajganj		Fever, Cold, Loss of smell	Recover	20	2025856	29843	99.7994	AY.1	G	2021-05-19	ChAdOx1	2021-04-08	DONE	Mumbai
69	EPI_ISL_3150197	MCL-21-H-6611	MAHN0036315106	63	male	May,2021	Maharajganj	Hypertension	Asymptomatic	Recover	23	1211422	29856	99.8428	B.1.617.1	G	2021-05-21	ChAdOx1	2021-03-12	2021-04-09	Gujrat
70	EPI_ISL_3150182	MCL-21-H-6593	KUSN0036309699	55	male	May,2021	Kushinagar		Fever, Cough, shortness of breathing	Death	23	494548	29836	99.7759	B.1.617.2	G		NV			NA
71	EPI_ISL_3150184	MCL-21-H-6595	MAHN0036405987	15	female	May,2021	Maharajganj		Asymptomatic	Recover	22	651770	29830	99.7559	B.1.617.2	G		NV			NA
72	EPI_ISL_3150159	MCL-21-H-6596	MAHN0035963281	30	male	May,2021	Maharajganj		Fever, Cough	Recover	23.5	647178	29534	98.766	B.1.617.2	G		NV			NA
73	EPI_ISL_3150185	MCL-21-H-6597	MAHN0035958781	31	male	May,2021	Maharajganj		Sour Throat, Fever	Recover	24.5	1529072	29826	99.7425	B.1.617.2	G		NV			Odisha
74	EPI_ISL_3150186	MCL-21-H-6598	MAHN0035968740	30	female	May,2021	Maharajganj		Fever, Cough	Recover	20	1380630	29811	99.6923	B.1.617.2	G		NV			NA
75	EPI_ISL_3150187	MCL-21-H-6599	MAHN0036129610	60	male	May,2021	Maharajganj		Fever, Cough, Loose Motion	Recover	24	1113066	29843	99.7994	B.1.617.2	G		NV			NA
76	EPI_ISL_3150188	MCL-21-H-6600	MAHN0036003441	14	female	May,2021	Maharajganj		Fever, Cough, Headache	Recover	22.5	1235782	29841	99.7927	B.1.617.2	G		NV			NA
77	EPI_ISL_3150189	MCL-21-H-6601	KUSN0034828033	65	male	May,2021	Kushinagar	Diabetes Mellitus	Fever, Cough	Recover	24.5	1378468	29845	99.806	B.1.617.2	G		NV			NA
78	EPI_ISL_3150190	MCL-21-H-6602	GORN0035676415	30	male	May,2021	Gorakhpur		Fever, Cough, Headchue	Recover	23.5	1229358	29840	99.7893	B.1.617.2	G	2021-05-18	BBV152	29/01/2021	26/02/2021	AIIMS, Gorakhpur
79	EPI_ISL_3150191	MCL-21-H-6603	MAHN0035454707	40	female	May,2021	Maharajganj		Fever, Cough	Recover	22.5	1703182	29590	98.9533	B.1.617.2	G		ChAdOx1	DONE	DONE	NA
80	EPI_ISL_3150192	MCL-21-H-6604	MAHN0035533827	28	male	May,2021	Maharajganj		Asymptomatic	Recover	25	1677920	29624	99.067	B.1.617.2	G		NV			NA
81	EPI_ISL_3150193	MCL-21-H-6605	MAHN0036353689	53	male	May,2021	Maharajganj		Fever, Cough	Recover	22	1278414	29842	99.796	B.1.617.2	G		NV			New Delhi
82	EPI_ISL_3150194	MCL-21-H-6606	KUSN0035703704	18	female	May,2021	Kushinagar		Fever, Cough, Loss of Smell	Recover	24.5	1731542	29844	99.8027	B.1.617.2	G		NV			NA
83	EPI_ISL_3150157	MCL-21-H-6607	KUSN0035692078	63	female	May,2021	Kushinagar	Diabetes Mellitus, Hypertension	Fever, Cough, Loss of taste	Recover	20.5	1238676	29546	98.8061	B.1.617.2	G		NV			NA
84	EPI_ISL_3150195	MCL-21-H-6609	MAHN0035919566	26	male	May,2021	Maharajganj		Fever, Cough, breathing Shortness	Recover	23.5	1289784	29843	99.7994	B.1.617.2	G		NV			New Delhi
85	EPI_ISL_3150196	MCL-21-H-6610	MAHN0036328682	35	male	May,2021	Maharajganj	Diabetes Mellitus	Fever, Cough, shortness of breathing	Death	23.5	1687402	29832	99.7626	B.1.617.2	G		NV			NA
86	EPI_ISL_3150180	MCL-21-H-6591	MAHN0035858336	65	male	May,2021	Maharajganj		Asymptomatic	Recover	23	1143460	29726	99.4081	B.1.617.2	G		NV			NA
87	EPI_ISL_3150181	MCL-21-H-6592	MAHN0035970496	23	male	May,2021	Maharajganj		Fever, Cough, shortness of breathing	Recover	24.5	1417468	29842	99.796	B.1.617.2	G		NV			NA
NV: not vaccinated till 31st July, 2021; NA: not available, samples from first wave are hilighted in orange color.
