# Supplementary material for: Genome Sequencing Reveals a Mixed Picture of SARS-CoV-2 Variant of Concern Circulation in Eastern Uttar Pradesh, India
Source: Front Med (Lausanne). 2022 Jan 7;8:781287. doi: 10.3389/fmed.2021.781287 (PMC8777020; doi:10.3389/fmed.2021.781287)
Supplement: Supplementary file 3 [file Table_3.xlsx]

## Sheet: Supplementary Table 3
Supplementary Table 3: Geographical distribution of SARS-CoV-2 varients according to the Pangolin lineages across Eastern Uttar Pradesh.
Lineage	No. of Patient	Clad	District distribution	Circulation period	Outbreak
B.6.6	9	O	Sant Kabir Nagar (9)	April-May 2020	First Wave
B.1.210	3	G	Sant Kabir Nagar (1), Siddharthnagar (2)	May-August 2020
B.1.1	12	GR	Deoria (1), Siddharthnagar (1), Basti (2), Kushinagar (2), Maharajganj (2), Sant Kabir Nagar (4)	May-November 2020
A.20	1	S	Azamgarh (1)	2020-05-01
B.1.36	6	GH	Sant Kabir Nagar (1), Basti (2), Maharajganj (3)	Jun-December 2020
B.1.1.101	1	GR	Sant Kabir Nagar (1)	2020-05-01
B.1	14	G	Azamgarh (2), Basti (2), Kushinagar (5), Maharajganj (5)	May 2020-January 2021
B.1.1.306	2	GR	Sant Kabir Nagar (1), Siddharthnagar (1)	2020-11-01
B.1.1.216	1	GR	Maharajganj (1)	2020-11-01
AY.1	8	Delta plus	Maharajganj (6), Kushinagar (2)	April-May 2021	Second Wave
B.1.617.2	27	Delta	Maharajganj (17), Kushinagar (9), Gorakhpur (1)	March-May 2021
B.1.617.1	3	Kappa	Maharajganj (3)	April-May 2021
